# Supplementary material for: Genomic Landscapes of Early-Onset Versus Average-Onset Colorectal Cancer Populations
Source: Cancers (Basel). 2025 Feb 28;17(5):836. doi: 10.3390/cancers17050836 (PMC11899610; doi:10.3390/cancers17050836)
Supplement: Supplementary file 1 [file cancers-17-00836-s001.zip]

Archive with 1 entries (1 files):
- cancers-3446894-supplementary.pdf
